# Supplementary material for: The major β-catenin/E-cadherin junctional binding site is a primary molecular mechano-transductor of differentiation in vivo
Source: eLife. 2018 Jul 19;7:e33381. doi: 10.7554/eLife.33381 (PMC6053302; doi:10.7554/eLife.33381)
Supplement: Source code 1. — Entering the values in the ‘experiment.xls’ file (‘1’ is time 1 and ‘2’ is time 2 of the experimental curve, C is control and P is perturbed conditions), saving it and putting it in the same file than the script, opening the script under Rstudio on MacOS10, selecting the program from line 1 to line 83, running it, selecting the test ‘t’ line 85, running it, leads to the p-value. [file elife-33381-code1.zip › Programme Statistique Jens paper/experiment.csv]

value	group	feature	exper
	C		1
	C		1
	C		1
	C		1
	C		1
	P		1
	P		1
	P		1
	P		1
	P		1
	C		2
	C		2
	C		2
	C		2
	C		2
	P		2
	P		2
	P		2
	P		2
	P		2
