# Supplementary material for: The major β-catenin/E-cadherin junctional binding site is a primary molecular mechano-transductor of differentiation in vivo
Source: eLife. 2018 Jul 19;7:e33381. doi: 10.7554/eLife.33381 (PMC6053302; doi:10.7554/eLife.33381)
Supplement: Source code 1. — Entering the values in the ‘experiment.xls’ file (‘1’ is time 1 and ‘2’ is time 2 of the experimental curve, C is control and P is perturbed conditions), saving it and putting it in the same file than the script, opening the script under Rstudio on MacOS10, selecting the program from line 1 to line 83, running it, selecting the test ‘t’ line 85, running it, leads to the p-value. [file elife-33381-code1.zip › Programme Statistique Jens paper/R_script.R]

computePVAL<-function(file, test){
  ## This function takes three parameters 
  ##     file - a .csv file with the ';' field separator, the ',' for decimal points. 
  ##            This file has 4 colums which names are 'value' or 'number', 'group', 
  ##            'feature' and  'exper'; 
  ##            'value' or 'number' have the experiment quantities, 'group' contains 'P' 
  ##            for perturbé or 'C' for control, 'feature' has '0' for '-' and '1' for 
  ##            '+' and 'exper' has 'n' for the day number
  ##            when the column 'number' is present, contingency tables are build and 
  ##            the 'Fisher' test is the appropriate test to be performed, 
  ##            
  ##     test - 'Mann' for Mann-Whitney test (also called Wilcoxon rank-sum test, is 
  ##            a non-paired test) which compares two independent groups (H0: the two 
  ##            groups have the same distribution), 
  ##            'Wilcox' for Wilcoxon signed rank test which compares two paired groups 
  ##            (H0: the two groups have the same distribution), 
  ##            't-pair' for a t.test which compares two paired groups (H0: the two 
  ##            groups have the same distribution)
  ##            't" for a t.test which compares two independent groups (H0: the two 
  ##            groups have the same distribution)
  ##            'Fisher' for the exact Fisher test which compares two features (H0: the
  ##            two features are independent)
  ##
  
  X <- read.csv2(file)
  E <- with(X,split(X, exper))  
  le <- length(E)
  pval <- NULL

  for (i in 1:le) {
    
    if (test=="Fisher"){
      un <- unique(table(X$exper))
      if (length(un)==1 & un==4 ) {cat("\n","correct design for 'Fisher'")
         } else {cat("design not correct for 'Fisher'","\n")}
      cont_tab <- matrix( c(
         E[[i]]$number[which(E[[i]]$group=="P" & E[[i]]$feature==0)],
         E[[i]]$number[which(E[[i]]$group=="P" & E[[i]]$feature==1)],
         E[[i]]$number[which(E[[i]]$group=="C" & E[[i]]$feature==0)],
         E[[i]]$number[which(E[[i]]$group=="C" & E[[i]]$feature==1)]),
         2,2 , byrow=TRUE, dimnames = list(c("P","C"),c("0","1")))
      cat("\n","contingency table for j", names(E)[i] , "\n")
      print(cont_tab)
      pv <- fisher.test(cont_tab, alternative = "two.sided")$p.value
      cat("\n","pvalue of the exact Fisher test "," is: ", pv, "\n")
      
    } else {
      
      G <- with(E[[i]],split(E[[i]],group))
      
      if (test=="Wilcox") {
      cat("\n","values of P for j", names(E)[i] , " are: ", G$P$value )
      cat("\n","values of C for j", names(E)[i] , " are: ", G$C$value, "\n")
      pv <- wilcox.test(G$P$value,G$C$value,paired=TRUE , alternative = "two.sided")$p.val
      cat("\n","pvalue of Wilcoxon signed rank test "," is: ", pv, "\n")
      
    } else if (test=="Mann") {
      cat("\n","values of P for j", names(E)[i] , " are: ", G$P$value )
      cat("\n","values of C for j", names(E)[i] , " are: ", G$C$value, "\n")
      pv <- wilcox.test(G$P$value,G$C$value,paired=FALSE , alternative = "two.sided")$p.val
      cat("\n","pvalue of the Mann-Whitney test "," is: ", pv, "\n")
      
    } else if (test=="t-pair") {
      cat("\n","values of P for j", names(E)[i] , " are: ", G$P$value )
      cat("\n","values of C for j", names(E)[i] , " are: ", G$C$value, "\n")
      pv <- t.test(G$P$value,G$C$value,paired=TRUE , var.equal = FALSE, alternative = "two.sided")$p.val
      cat("\n","pvalue of the t test paired"," is: ", pv, "\n")

    } else if (test=="t") {
      cat("\n","values of P for j", names(E)[i] , " are: ", G$P$value )
      cat("\n","values of C for j", names(E)[i] , " are: ", G$C$value, "\n")
      pv <- t.test(G$P$value,G$C$value,paired=FALSE ,var.equal = FALSE, alternative = "two.sided")$p.val
      cat("\n","pvalue of the t test "," is: ", pv, "\n")
    } 
    }   
  pval <- c(pval, pv )
 }
  
  pvcomb <- pchisq((sum(log(pval))*-2), df=length(pval)*2, lower.tail=F)
  cat("\n","combined pvalue using the Fisher method ", " is: ", pvcomb, "\n")
}  

computePVAL(file="experiment.csv",  test="Mann")
computePVAL(file="experiment.csv",  test="t")

computePVAL(file="experiment.csv",  test="Wilcox")
computePVAL(file="experiment.csv",  test="t-pair")

computePVAL(file="experiment1.csv", test="Fisher")
